# Supplementary material for: Nomogram-based prediction of portal vein system thrombosis formation after splenectomy in patients with hepatolenticular degeneration
Source: Front Med (Lausanne). 2023 Feb 23;10:1103223. doi: 10.3389/fmed.2023.1103223 (PMC9996067; doi:10.3389/fmed.2023.1103223)
Supplement: Supplementary file 1 [file Table_1.XLSX]

## Sheet: Sheet1
ID	gender	age	pvst	child_pugh	operation_method	anatomic_splenectomy	bmi	diabetes	hypertension	smoking	ascites	thickness_spleen	grading	b_d_dimer	p_d_dimer	inr	aptt	pt	fib	wbc	rbc	b_plt	p_plt	hct	ast	alt	alb	tbil	bun	cer	time	hemorrhage	pvd	pvv	pvf	svd
1	0	22	1	0	1	1	1	0	0	0	0	4.13	1	0.67	20.32	1.59	58.8	17.4	1.63	1.23	2.39	59	429	36.18	26	25	45	24.27	7.29	79.46	222	209.3	11	26.3	965	12
2	1	33	1	1	1	0	3	0	0	1	1	4.52	1	0.78	14.22	1.31	49.5	14.3	1.72	2.56	2.54	56	449	34.28	35	15	35	34.82	6.81	90.83	212	218.7	14	27.6	896	9
3	1	19	1	0	1	1	2	0	0	1	0	5.17	2	0.55	18.21	1.33	42.3	14.5	1.47	3.03	2.87	60	463	35.54	41	40	40	28.98	6.54	89.91	215	227.8	14	24.5	946	11
4	0	26	1	1	1	1	3	0	0	0	1	5.91	1	0.54	15.11	1.57	59.2	17.2	1.89	1.21	3.28	48	509	36.16	46	29	29	22.42	7.32	85.06	211	216.4	16	23.4	916	8
5	0	23	1	0	1	0	3	0	0	0	1	5.12	2	0.74	14.32	1.25	37.5	13.7	1.54	2.53	2.45	59	489	38.44	30	19	49	21.35	5.99	77.51	209	218.5	13	24.5	876	11
6	0	45	1	0	1	0	3	1	0	0	0	5.14	2	0.57	16.05	1.32	35.2	14.4	1.99	3.15	2.44	59	478	34.86	47	45	42	27.57	7.01	90.79	206	209.8	17	25.1	866	9
7	1	18	1	0	1	1	1	1	1	1	0	4.53	2	0.56	14.22	1.11	38.2	12.1	1.32	3.41	3.17	55	502	32.04	32	33	33	32.55	7.25	90.38	218	223.1	15	23.3	846	13
8	1	28	1	1	1	1	3	0	0	0	1	4.8	2	0.82	18.36	1.24	34.2	13.5	1.23	2.02	3.12	74	498	32.39	43	41	41	29.33	5.74	82.11	211	225.4	16	23.5	864	7
9	1	20	1	1	1	0	2	0	0	0	1	4.07	1	0.82	16.47	1.22	34.2	13.3	1.33	3.73	3.93	58	480	34.32	20	23	39	31.79	7.3	76.12	210	230.4	17	23.3	952	13
10	0	19	1	0	1	1	3	1	1	0	0	5.94	2	0.45	15.87	1.34	48	14.6	1.66	1.58	3.73	58	472	32.55	32	30	30	25.86	6.38	91.94	209	231.1	16	22.5	913	7
11	0	21	1	0	1	0	3	0	0	0	0	6.91	2	0.45	19.9	1.59	47.7	17.5	1.29	3.11	3.87	56	527	32.06	77	39	39	26.29	6.9	90.36	209	228.4	19	21.9	854	13
12	0	44	1	1	0	0	2	0	0	0	1	4.8	2	0.64	16.23	1.13	30.1	12.3	1.97	1.83	2.86	56	489	37.11	21	34	34	28.56	6.36	86.01	221	222.9	13	22.5	945	9
13	1	21	1	1	1	0	2	0	0	1	1	5.68	2	0.65	14.54	1.47	50.5	16.1	1.64	2.53	3.82	50	540	33.13	55	32	32	27.78	6.99	82.37	222	223.4	16	23.6	831	12
14	1	20	1	1	1	1	3	0	0	1	0	5.36	1	0.81	13.32	1.49	70.8	16.3	1.26	1.34	2.55	65	504	33.43	30	33	33	22.64	6.94	82.58	219	207.4	14	24.5	864	14
15	0	39	1	1	1	0	3	0	0	0	1	5.4	2	0.44	15.89	1.34	36.7	14.6	1.86	2.35	4.01	53	493	31.92	36	53	40	23.4	7.24	92.23	201	230.1	17	21.9	906	11
16	0	24	1	0	1	0	2	0	0	0	1	4.31	2	0.77	13.56	1.43	39.2	15.7	1.68	1.29	3.1	57	502	30.36	31	26	26	18.77	7.05	80.03	207	209.9	12	23.5	954	7
17	1	30	1	1	1	1	2	1	1	1	1	5.38	2	0.56	15.46	1.22	39.4	13.3	1.28	2.48	3.17	58	515	31.32	43	42	51	31.81	5.94	82.07	215	233	13	24.7	937	11
18	1	18	1	0	0	1	3	0	0	0	0	4.87	2	0.61	14.27	1.07	36.8	11.7	1.46	1.19	3.26	58	562	31.49	25	14	34	23.88	6.79	90.07	207	223.7	15	22.4	868	14
19	1	43	1	0	1	0	3	0	0	0	1	6.41	3	0.22	13.21	1.53	57.1	16.8	1.98	3.02	3.65	65	536	30.65	30	30	36	33.77	7.13	82.51	204	207.7	16	24.3	919	12
20	0	20	1	0	1	1	1	0	0	0	0	4.05	3	0.84	18.42	1.12	38.5	12.2	1.76	3.02	3.79	54	540	33.54	40	47	47	25.48	7.14	83.42	201	208.4	17	23.5	838	8
21	1	25	1	1	1	0	3	0	0	1	0	5.81	2	0.64	13.48	1.56	47.2	17.2	1.33	3.09	3.25	55	492	30.38	26	27	35.1	24	6.5	77.85	222	205.9	13	22.8	824	6
22	0	19	1	0	1	1	3	0	0	0	0	3.84	3	0.74	12.44	1.3	32.6	14.3	1.53	2.55	3.06	50	454	33.96	24	13	37.3	32.56	6.37	82.64	221	211.1	17	24.9	845	14
23	1	26	1	1	1	0	3	1	0	0	0	5.3	2	0.66	16.44	1.43	52.7	15.7	1.29	1.92	3.37	56	506	31.15	30	26	35.4	34.83	6.04	86.45	216	217.4	14	22.7	954	9
24	1	35	1	0	1	0	2	0	0	0	1	5.66	2	0.58	13.88	1.43	47.4	15.7	1.65	3.35	3.63	59	447	36.16	39	16	35	29.6	6.76	91.86	201	227.1	15	23.5	913	13
25	1	35	1	1	0	1	3	0	0	1	0	4.83	3	0.57	19.37	1.37	45.1	15.1	1.46	1.61	3.57	56	432	32	26	25	40.8	28.87	5.83	85.48	205	220.6	17	19.6	942	8
26	0	36	1	1	0	1	1	1	0	0	1	4.52	3	0.97	18.46	1.26	41.3	13.8	1.88	3.31	3.11	60	507	31.22	40	18	34	17.71	5.84	89.28	221	206.3	12	22.3	934	9
27	1	50	1	0	1	1	3	0	0	0	0	4.24	2	0.85	20.55	1.45	60.3	15.9	1.78	1.94	2.55	53	478	30.87	28	14	35.6	30.15	6.26	90.53	208	225.4	13	23.4	916	12
28	0	26	1	0	1	1	2	0	0	0	1	4.34	2	0.68	13.32	1.33	38.5	14.6	1.92	2.02	2.44	63	464	33.81	25	21	36.6	24.15	7.3	77.71	212	215.4	16	24.4	854	7
29	0	16	1	0	1	1	3	0	0	0	0	4.44	2	0.45	14.76	1.44	47.9	15.8	1.36	4.45	2.57	67	423	34.72	30	22	37.9	25.76	6.88	85.6	206	206.4	12	21.3	847	14
30	1	30	1	1	1	1	3	1	1	0	1	4.74	2	0.78	19.55	1.42	47.2	15.6	1.55	3.5	2.53	44	495	35.06	20	23	33.6	31.94	6.83	80.51	224	216.3	13	22.9	919	12
31	1	32	1	0	1	0	3	0	0	0	0	4.48	3	0.84	11.32	1.29	39.5	14.2	1.27	4.35	2.79	40	440	30.52	27	34	40.5	35.7	6.12	82.57	208	221.9	17	23.7	926	9
32	0	32	1	1	0	0	3	0	0	0	1	5.83	2	0.66	12.28	1.51	55.7	16.6	1.45	3.78	2.92	60	521	38.46	37	30	33	27.68	5.98	80.02	207	204.7	18	22.7	900	11
33	0	44	1	1	1	1	2	0	0	0	1	6.29	3	0.54	18.52	1.16	31.8	12.7	1.38	2.16	3.17	56	455	35.07	32	35	38	29.38	7.32	80.73	220	218.2	16	24.6	924	8
34	0	34	1	0	0	1	2	0	0	0	0	4.96	2	0.83	12.46	1.49	45.5	16.4	1.66	2.47	2.43	58	455	37.57	38	17	36.2	20.59	7.17	88.14	220	226.4	12	22.8	953	12
35	0	48	1	0	1	1	1	0	0	0	1	5.79	3	0.67	16.32	1.26	31.3	13.8	1.88	3.76	3.94	55	518	36.88	22	25	40.9	29.5	6.09	77.74	220	231.2	15	22.1	897	8
36	0	16	1	1	1	0	3	0	0	0	1	4.01	1	0.76	12.24	1.36	56.5	17.2	1.75	3.83	3.97	65	457	31.32	42	35	37.1	25.49	7.2	92.19	218	221.1	16	22.7	836	11
37	1	15	1	0	1	0	3	0	0	1	0	4.21	3	0.45	16.71	1.55	71.9	17.1	1.93	2.71	2.97	78	497	37.4	27	47	38.3	31.41	6.29	89.56	220	217.4	12	21.8	935	6
38	0	28	1	1	1	1	2	1	1	0	0	4.22	2	0.55	21.34	1.21	43.1	13.3	1.44	3.54	3.3	55	515	33.89	48	58	35.1	30.55	6.31	83.91	230	241.1	19	22.7	858	10
39	1	44	1	1	1	1	3	0	0	0	1	4.08	3	0.68	13.32	1.67	35.4	18.4	1.82	1.75	3.2	59	542	37.18	27	16	38.7	25.64	6.37	79	229	221.5	12	23.7	965	12
40	1	14	1	0	1	1	2	0	0	0	0	5.33	3	0.85	14.04	1.51	49	16.6	1.89	3.16	3.59	60	446	38.24	32	31	38.6	36.83	6.64	89.23	217	201.7	15	22.6	865	7
41	1	31	1	0	1	0	3	0	0	0	0	4.97	2	0.63	11.54	1.44	43.5	15.8	1.77	2.49	3.49	51	481	37.57	33	42	49.2	33.71	6.79	83.87	225	230.7	16	25	835	12
42	0	34	1	1	0	0	1	0	0	0	0	6.26	3	0.84	15.54	1.28	41.6	13.9	1.97	3.1	3.4	71	492	30.37	20	23	36.7	23.75	7.46	82.9	214	228.7	12	23.4	944	14
43	1	30	1	1	1	0	3	0	0	0	0	4.05	2	0.53	16.84	1.29	43.6	14.2	1.67	2.17	2.94	61	526	30.45	28	39	36.4	31.75	6.65	81.93	219	227.3	15	22.9	886	7
44	1	26	1	0	1	1	3	1	1	0	0	5.64	3	0.48	12.56	1.25	47.7	13.7	1.41	2.36	3.07	56	470	38.03	25	24	33.4	30.63	6.57	82.87	207	224.1	17	24.3	954	9
45	1	33	1	1	1	0	3	0	0	0	1	5.54	2	0.77	13.81	1.53	38.5	16.9	1.95	1.98	2.74	58	497	38.37	24	19	36.5	29.56	5.83	75.71	216	226.9	13	23.2	965	12
46	0	23	1	1	1	1	3	1	1	0	0	5.98	3	0.67	16.2	1.42	46.2	15.6	1.35	3.71	3.56	60	487	36.94	36	14	36.9	25.92	6.64	82.34	213	225.4	18	23.8	843	10
47	1	17	1	0	1	0	2	0	0	0	1	4.5	1	0.85	18.22	1.33	37.6	14.6	1.59	2.16	3.08	57	511	34.18	37	37	39.3	28.93	6.6	77.15	214	229.6	16	22.6	854	11
48	1	52	1	1	1	0	3	0	0	0	1	4.58	2	0.45	22.43	1.34	44.8	18.2	1.85	4.28	3.34	46	432	38.39	33	36	37.2	34.31	6.57	83.83	209	231.3	13	19.8	946	6
49	1	33	1	1	1	0	2	0	0	1	0	5.27	3	0.65	12.23	1.28	40.5	14.1	1.34	2.88	3.56	58	524	35.23	37	25	40.8	23.31	6.31	87.27	207	230.4	18	24.5	854	14
50	0	14	1	0	1	0	3	1	1	0	0	5.22	3	0.46	14.42	1.38	39.3	15.2	1.74	4.7	2.99	54	456	31.78	38	58	33.2	31.58	6.99	89.47	200	217.3	16	18.6	868	10
51	0	18	1	1	1	1	1	0	0	0	1	3.51	1	0.72	19.27	1.42	59.9	17.8	1.93	2.57	2.36	56	441	38.04	38	22	41.2	38.37	7.4	78.53	199	210.5	12	23.7	843	8
52	0	50	1	0	1	1	2	0	0	0	0	4.55	2	0.67	14.08	1.37	43.4	15	1.66	2.36	3.55	50	525	37.47	37	37	36.8	30.32	6.01	88.59	215	229.4	15	25.4	926	6
53	0	24	1	0	1	0	2	0	0	0	0	5.23	2	0.57	18.07	1.15	32.5	13.1	1.42	3.37	2.53	57	511	32.06	37	47	47.4	25.55	6	89.68	219	221.2	16	20.7	862	13
54	0	28	1	1	1	0	3	0	0	0	0	4.54	2	0.86	13.28	1.42	48.5	19.8	1.36	2.98	3.98	50	473	37.67	47	18	35.8	36.13	6.52	77.51	221	211.2	14	25.3	846	7
55	1	29	1	0	1	0	3	0	0	0	1	4.2	2	0.87	16.07	1.12	36.8	12.1	1.83	1.77	2.76	42	420	36.82	34	39	39.4	24.05	6.63	84.2	225	231.7	16	20.7	835	9
56	1	41	1	1	1	0	3	0	0	0	0	5.4	2	0.78	20.44	1.37	43.6	14.9	1.7	1.99	3.8	55	494	35.62	32	34	34.9	24.64	7.22	89.95	221	227.6	18	22.5	956	12
57	1	29	1	1	1	1	3	0	0	1	0	4.16	1	0.84	14.22	1.11	30.3	12	1.95	3.74	3.23	56	505	31.09	30	37	47.5	26.17	5.92	82.07	211	209.6	16	20.4	833	9
58	0	41	1	1	1	1	3	0	0	0	0	4.49	2	0.65	18.61	1.94	53.9	15.6	1.56	2.08	2.79	40	433	36.04	32	27	32.3	30.92	7.23	82.05	210	212.6	11	19.8	929	8
59	0	37	1	0	1	0	2	1	1	0	0	4.52	2	0.58	13.53	1.2	36.5	13	1.65	3.46	3.77	60	402	32.62	29	35	33.7	22.34	6.19	89.09	226	231.2	15	24.1	896	10
60	1	11	1	1	1	0	2	0	0	0	1	6.4	3	0.45	14.34	1.4	48.6	15.4	1.44	2.07	3.29	61	510	31.74	46	44	40.8	33.66	6.6	82.89	230	225.8	13	22	926	7
61	1	28	1	1	1	0	3	0	0	0	0	5.89	3	0.76	16.27	1.34	43.8	14.7	1.87	3.06	2.54	65	416	30.41	27	24	46.4	26.37	5.74	87.98	201	207.9	16	20.7	847	8
62	0	47	1	0	1	0	3	0	0	0	1	5.12	2	0.85	21.34	1.19	36.6	13	1.76	3.4	2.35	64	492	35.91	23	15	43	24.59	6.55	87.98	201	227.5	13	21.3	867	11
63	0	34	1	1	1	0	3	1	1	0	0	5.35	2	0.68	19.23	1.37	48.5	15.1	1.94	2.28	3.92	48	438	35.39	32	22	31.3	28.84	5.87	90.27	211	229.4	15	17.8	921	7
64	0	46	1	0	1	1	1	0	0	0	0	5.33	3	0.86	14.18	1.2	38.7	13.2	1.39	3.87	3.56	56	450	31.62	38	37	42.9	20.56	6.79	78.4	218	230.3	17	20.6	898	7
65	1	24	1	1	1	1	2	0	0	0	0	4.94	2	0.66	19.07	1.36	60.3	17.9	1.45	1.76	3.61	60	511	33.9	24	17	35	31.12	6.33	83	204	225.3	14	23.5	968	8
66	1	49	1	0	1	1	3	0	0	0	0	6.27	3	0.74	13.07	1.33	67.4	18.4	1.57	3.73	3.88	58	503	36.41	39	15	34.5	28.2	7.14	89.38	212	222.5	15	21.1	935	12
67	1	26	1	1	1	0	3	0	0	0	1	5.87	3	0.54	15.43	1.09	35.8	11.8	1.93	1.31	3.05	54	531	32.58	43	12	37.5	25.34	6.31	89.33	214	234.6	19	22.3	855	9
68	1	30	1	1	1	0	3	0	0	1	0	6.67	2	0.8	11.54	1.33	48.8	14.5	1.68	1.19	3.68	63	432	32.11	23	49	38.4	27.19	6.71	87.7	206	235.8	15	25.4	886	13
69	0	29	1	1	1	0	3	1	1	0	0	4.34	1	0.64	16.08	1.59	50	17.5	1.34	3.84	3.22	70	502	33.23	38	24	38	25.88	6.58	77.24	208	222.5	14	19.6	921	12
70	0	16	1	0	1	0	2	0	0	0	1	5.72	3	0.88	12.21	1.43	45.9	15.6	1.83	1.62	4.01	59	487	35.04	39	32	36.3	37.52	6.77	80.64	207	225.1	13	22.8	865	9
71	0	39	1	1	1	0	3	0	0	0	1	5.41	2	0.67	22.28	1.26	52.6	13.7	1.79	2.54	3.59	64	437	34.16	40	18	38.1	27.75	7.45	77.42	210	216.4	16	19	953	6
72	1	26	1	0	1	0	2	0	0	0	0	5.28	3	0.71	13.28	1.15	45.3	12.4	1.34	3.08	2.36	60	505	30.89	37	36	38.8	24.56	6.41	85.93	206	219.3	15	24.4	798	12
73	0	63	1	1	0	0	3	1	1	0	0	5.58	3	0.55	14.88	1.36	46	14.8	1.99	1.3	3.75	62	435	36.4	32	15	30.5	33.68	7.25	78.05	210	229.5	14	18.1	864	11
74	1	20	1	1	1	1	2	0	0	0	0	5.08	2	0.83	10.24	1.34	50	14.6	1.33	2.15	3.83	58	530	34.14	33	38	35.7	21.55	6.44	90.63	219	226.6	12	25.6	987	8
75	0	20	1	0	1	1	3	1	1	0	0	5.55	3	0.65	14.23	1.37	57.1	14.9	1.57	3.1	2.63	45	462	36.67	47	30	36.6	26.73	6.5	76.94	208	216.2	9	22.2	935	10
76	0	15	1	1	1	1	3	0	0	0	1	5.13	2	0.73	19.23	1.33	35.1	14.5	1.49	2.97	3.83	63	441	37.18	42	20	36	28.56	7.52	76.59	210	220.8	15	22.8	845	9
77	1	37	1	0	1	0	3	1	1	0	0	3.32	1	0.51	11.09	1.48	55.2	16.2	1.63	4.35	3.43	63	513	31.23	35	35	36.1	21.83	6.74	85.37	202	221.4	13	23.4	911	11
78	0	39	1	0	1	0	3	0	0	0	0	4.72	3	0.81	18.14	1.51	58.8	16.6	1.82	1.59	3.79	56	470	37.31	31	17	34	29.57	6.24	80.81	210	228.4	15	20.3	943	8
79	1	14	1	1	0	0	2	0	0	1	0	5.03	3	0.66	14.32	1.53	35	16.8	1.76	3.13	3.19	54	446	36.02	43	37	36.8	33.85	6.62	77.08	209	229.6	19	19.9	924	12
80	1	29	1	0	1	0	2	0	0	0	1	5.75	2	0.44	12.17	1.35	37.9	13.3	1.3	2.42	3.86	62	433	32.01	52	27	33.1	29.36	6.22	86.18	212	229	15	21.8	898	9
81	0	14	1	1	1	1	2	0	0	0	1	4.66	3	0.77	23.42	1.23	49.6	15.1	1.96	3.38	2.52	57	518	32.26	41	22	41	27.6	6.49	81.39	224	226.8	12	21.7	854	7
82	1	47	1	0	1	1	3	0	0	0	0	3.93	1	0.64	19.23	1.38	57.4	15.4	1.77	3.68	3.11	54	480	37.63	26	13	39.9	35.9	7.1	90.58	213	218.4	15	22	913	8
83	0	36	1	1	0	0	3	0	0	0	0	6.67	3	0.52	18.43	1.41	18.2	14.6	1.54	3.05	2.79	57	422	37.58	42	35	33	39.35	5.79	90.61	209	225.7	18	24.5	905	15
84	1	14	1	1	1	0	1	1	1	0	1	5.95	2	0.74	16.92	1.34	57.6	20.6	1.67	1.25	2.8	56	461	32.31	34	18	35.7	29.79	6.14	87.93	226	221.5	14	21.9	944	11
85	0	24	1	0	1	0	3	0	0	0	0	6.14	3	0.82	12.51	1.46	58.8	16.7	1.45	4.06	2.96	60	445	35.06	53	35	37.6	33.82	6.93	85.6	214	210.6	10	25.4	941	9
86	0	23	1	1	1	0	3	0	0	0	0	4.12	2	0.45	20.6	1.52	53.3	17.5	1.88	3.9	3.2	51	442	31.86	41	32	42.6	29.83	6.18	86.05	212	231.6	16	23.4	854	6
87	1	23	1	1	1	0	3	0	0	0	0	5.48	3	0.63	18.54	1.59	35.2	13.5	2.33	2.43	3.45	67	568	37.88	35	46	36.7	24.97	5.97	92.35	208	206.8	19	21.1	833	13
88	1	22	1	0	1	1	2	0	0	0	1	4.3	2	0.83	20.57	1.24	38	12.3	2.13	2.09	3.98	58	415	30.4	37	30	32.9	30.79	6.79	79.4	213	221.9	12	22.8	943	11
89	1	29	1	1	1	1	3	0	0	0	1	5.77	3	0.53	16.2	1.33	77.4	18.5	1.55	2.9	2.57	52	484	31.99	35	20	36	33.61	6.46	86.76	214	226.5	15	19.5	898	8
90	0	27	1	0	1	0	2	0	0	0	0	5.72	3	0.46	20.9	1.32	42.9	14.5	1.54	2.01	3.87	54	480	35.13	45	30	39	21.01	6.77	79.95	216	204.8	19	23.8	976	7
91	0	63	1	1	1	0	3	0	0	0	0	4.53	2	0.63	14.43	1.31	26.8	12.1	1.75	1.05	2.98	75	455	36.34	39	36	37.1	16.62	6.1	88.24	210	219.4	12	18	932	9
92	0	28	1	0	1	0	3	0	0	0	0	5.36	3	0.75	18.73	1.13	41.4	19.7	2.23	2.98	2.43	68	514	31.09	28	46	39.6	20.9	6.03	82.07	224	220.4	14	20.4	875	12
93	0	40	1	1	1	0	2	0	0	0	0	5.32	3	0.81	13.43	1.32	37	14.7	1.89	2.43	3.36	46	445	37.6	45	41	35.7	27.81	6.92	77.88	209	206.1	12	20.6	924	7
94	1	40	1	0	1	1	3	1	1	1	0	4.67	2	0.51	19.23	1.02	64.7	11	1.42	3.61	3.28	72	503	36.07	42	50	41.6	29.13	6.04	89.73	219	229.4	13	17.3	875	14
95	0	24	1	0	1	1	3	0	0	0	0	5.81	3	0.44	16.07	1.38	47.4	15.1	1.73	2.14	3.59	65	455	36.55	35	24	40.2	27.41	7.22	88.01	229	212.6	16	23.1	867	8
96	1	32	1	1	1	1	3	0	0	0	0	5.19	3	0.68	14.22	1.5	47.3	16.5	1.65	3.92	3.54	57	507	36.54	42	56	35.3	21.18	6.36	79.81	206	219.3	14	21.1	859	12
97	0	37	1	1	1	0	3	0	0	0	1	4.47	2	0.73	21.56	1.45	56	15.9	2.11	3.57	3.03	54	427	33.12	27	15	33.6	26.87	6.1	82.45	211	206.8	19	25.2	869	7
98	0	42	1	0	1	0	2	0	0	0	1	4.84	3	0.76	14.14	1.36	45.2	11.6	2.11	3.65	2.83	60	452	31.91	44	23	31.7	18.47	7.51	92.17	209	226.3	12	22.4	946	13
99	0	13	1	1	1	0	3	0	0	0	0	5.3	2	0.65	18.16	1.38	57.4	15.1	2.17	2.17	2.83	59	498	33.57	25	13	35.1	32.57	7.33	87.94	210	217.8	16	18.3	928	14
100	1	29	1	0	1	0	2	0	0	0	0	4.83	2	0.46	17.62	1.5	37.6	16.5	1.83	1.38	2.77	67	532	33.17	40	40	37.9	23.67	5.88	87.55	215	222.7	17	18.3	906	7
101	1	30	1	0	1	1	2	0	0	0	1	6.23	3	0.57	13.21	1.2	47.6	13	1.53	1.41	3.79	57	434	32.65	38	35	38.3	24.3	5.93	88.61	218	226.8	12	23	911	9
102	1	29	1	1	1	1	2	1	1	0	0	4.01	1	0.92	15.34	1.31	43.4	14.3	1.4	3.06	2.45	47	483	32.03	40	20	38.3	23.6	6.33	85.63	217	216.8	19	24.1	886	14
103	0	19	0	0	1	0	1	0	0	0	0	5.79	3	0.29	13.43	1.27	35.9	15.9	1.41	3.87	2.5	47	406	36.44	40	38	38	28.27	7.05	77.12	210	211.3	15	22.4	914	9
104	0	25	0	1	1	0	3	0	0	0	1	4.03	1	0.64	18.35	1.51	57.4	16.6	1.65	1.67	2.84	59	483	37.16	35	28	28	19.42	7.48	79.77	212	225.4	11	23.5	946	6
105	0	21	0	1	0	1	2	0	0	0	1	4.45	3	0.46	11.23	1.2	42.9	13.1	1.81	2.06	2.67	59	380	31.56	38	49	49	26.98	6.26	88.98	212	230.4	19	21.8	892	10
106	1	20	0	1	1	0	3	0	0	1	1	5.43	2	0.78	16.36	1.34	34	14.7	2.1	3.04	3.86	66	498	30.99	34	17	37	26.78	6.95	81.86	217	229.3	14	21.7	939	11
107	0	46	0	0	1	1	3	1	0	0	1	5.77	2	0.56	12.34	1.55	47.4	12	1.52	3.23	3.23	65	426	35.26	31	20	34	25.46	6.03	85.37	214	215.5	16	23.7	873	7
108	0	20	0	1	1	0	1	0	0	0	0	4.54	1	0.64	18.33	1.19	37.6	16	1.42	2.9	2.94	63	512	32.21	38	21	21	23.68	6.86	90.81	216	232.2	12	27.4	938	6
109	0	22	0	1	1	0	3	0	0	0	0	4.55	1	0.64	13.36	1.39	46.9	15.2	2.03	3.77	2.61	67	418	38.19	26	15	40	29.28	7.28	78.14	215	210.2	10	23.3	908	6
110	1	32	0	1	1	0	3	0	0	1	1	4.83	2	0.57	18.33	1.35	45.7	14.8	1.9	4.88	2.35	74	465	36.04	42	44	44	25.41	7.08	90.09	216	219.7	17	22.5	883	8
111	0	21	0	1	1	0	1	0	0	0	0	5.15	2	0.99	12.71	1.24	46.1	13.5	1.45	1.87	2.88	50	496	38.38	25	13	39	21.89	6.08	80.33	208	221.8	10	25.5	963	11
112	1	28	0	0	1	0	3	0	0	0	1	5.43	2	0.78	19.64	1.4	46.1	12.4	1.65	1.88	2.96	58	475	34.65	39	42	42	33.88	7.15	88.08	222	232.1	14	23.4	918	12
113	0	21	0	1	1	0	3	0	0	0	0	4.18	1	0.6	18.34	1.34	39.4	14.6	1.38	1.83	3.46	60	488	38.16	39	22	31	28.22	7.43	90.24	208	206.4	15	22.8	935	8
114	0	23	0	0	1	0	3	0	0	0	0	5.33	1	0.58	12.56	1.08	47.9	15.8	1.74	2.45	3.78	87	456	31.58	33	16	44.6	24.24	6.07	88.61	214	227.3	17	23.5	899	12
115	1	23	0	1	1	0	1	0	0	1	0	4.78	1	0.68	15.47	1.2	40.7	14.2	1.48	2.29	3.12	50	483	37.16	27	24	39.9	18.71	7.32	91.79	212	206.4	16	21.6	907	8
116	1	27	0	1	1	0	3	0	0	0	0	5.7	2	0.47	13.66	1.14	45.2	12.5	1.53	2.1	3.93	48	494	37.13	29	56	40	26.46	6.49	77.9	223	210.3	11	23.5	909	10
117	1	33	0	0	0	1	3	0	0	1	1	5.81	2	0.78	18.33	1.52	42.3	13.7	1.62	3.47	2.47	54	423	31.2	30	28	40.9	27.43	7.32	80.42	226	225.6	13	22.1	869	11
118	1	26	0	1	1	0	3	0	0	0	0	5.99	2	0.54	15.64	1.16	47.7	15.7	1.82	2.71	3.38	76	471	31.06	32	16	42.9	14.59	6.26	90.2	214	218.3	14	23.3	896	12
119	1	20	0	1	1	0	1	0	0	0	0	4.14	1	0.49	18.76	1.2	36.2	13.2	1.38	3.18	3.75	79	420	38.41	36	18	57.2	29.11	6.47	79.79	200	216.4	10	25.4	843	9
120	1	28	0	1	1	1	3	0	0	0	0	4.28	1	0.63	16.56	1.38	69.7	15.2	1.66	1.73	2.63	45	452	31.78	34	51	34.4	32.88	5.94	85.71	224	222.4	12	22.1	933	12
121	1	23	0	0	1	0	3	0	0	1	1	5.57	2	0.52	12.54	1.13	38.2	12.4	1.39	3.5	2.54	53	492	36.62	38	30	43.3	29.4	6.6	81.15	218	206.3	14	22.5	896	8
122	1	20	0	1	1	1	3	0	0	0	0	5.07	2	0.45	18.45	1.53	44.9	16.8	2.05	1.63	3.21	63	455	36.48	33	18	37.3	25.42	5.97	76.48	212	209.3	9	23.9	934	12
123	0	30	0	0	1	0	3	0	0	0	0	4.84	2	0.74	11.05	1.37	50.3	15	1.92	1.3	3.54	56	484	37.25	30	11	34.9	29.67	6.24	85.08	229	220.9	14	22.7	946	8
124	1	20	0	1	1	1	1	0	0	0	0	4.53	1	0.48	18.32	1.61	54.4	16.7	1.54	2.01	4	47	474	37.42	35	30	35.2	32.28	6.32	88.82	226	205.9	16	23.3	893	12
125	0	20	0	0	1	1	3	0	0	0	0	5.32	2	0.81	15.28	1.26	37.1	13.8	1.8	3.58	3.3	74	501	33.8	36	25	44.6	21.24	7.46	81.51	215	226.5	12	24.3	897	11
126	0	28	0	1	1	0	1	0	0	0	0	4.24	1	0.57	10.34	1.48	50.5	14.9	1.48	2.78	3.96	60	492	35.71	34	20	29.7	20.22	7.47	81.91	208	215.2	15	23.9	957	9
127	0	23	0	1	1	1	3	0	0	0	0	4.55	2	0.84	13	1.38	42.5	15.2	1.67	3.85	3.59	55	461	33.77	34	11	39.3	28.82	6.75	77.55	204	207.8	9	21.3	946	12
128	1	27	0	1	1	1	3	0	0	1	0	4.84	2	0.69	17.48	1.44	47.2	15.8	1.38	2.84	3.01	59	510	36.2	34	58	46.1	31.48	6.22	88.28	215	217.6	13	23.6	865	6
129	1	33	0	0	0	1	2	0	0	0	1	4.27	1	0.85	12.96	1.52	44.3	16.7	1.66	3.47	2.62	54	476	34.49	40	28	40.9	27.43	7.11	89.02	200	211.7	10	24.5	957	10
130	0	30	0	1	1	0	3	0	0	0	0	5.37	2	0.48	18.63	1.24	37.9	13.6	1.73	2.08	3.11	46	460	35.6	35	24	33.3	19.54	7.28	90.13	211	231.2	14	20.8	874	7
131	0	39	0	1	1	0	1	1	1	0	1	4.02	1	0.76	15.34	1.16	38.1	15.7	2.06	3.22	3.46	61	529	31.29	29	59	39	31.93	5.91	89.15	209	219.4	16	24.7	968	12
132	1	46	0	1	1	1	3	1	1	0	0	5.24	2	0.58	16.18	1.51	43.7	16.6	1.91	2.72	2.68	50	506	34.47	39	13	35.6	25.83	5.81	84.24	207	219.4	14	25.9	935	8
133	0	32	0	0	1	0	2	0	0	0	0	4.04	1	0.8	11.64	1.48	44.1	14.3	1.47	1.98	2.66	62	460	31.85	39	38	37.2	33.6	6.24	86.98	216	235.4	8	26.6	975	11
134	1	20	0	0	1	1	1	0	0	0	1	4.43	3	0.48	17.69	1.25	43.9	16.7	1.56	1.71	2.35	44	498	34.02	29	33	35.8	25.57	7.12	91.45	212	219.7	10	22.5	856	10
135	1	28	0	1	1	1	3	0	0	0	0	4.94	1	0.64	12.91	1.34	44.8	18.1	1.67	1.16	2.91	61	475	31.24	30	16	35.3	29.73	6.55	90.66	201	208.4	13	23.9	965	6
136	0	28	0	1	1	1	2	0	0	0	0	4.94	2	0.84	10.65	1.26	39.4	13.8	1.39	2.44	3.57	75	476	34.5	40	15	39.2	29.49	5.85	89.66	206	214.8	16	22.7	869	7
137	1	28	0	0	1	0	1	0	0	0	0	4.47	3	0.48	18.56	1.5	53.2	16.4	1.46	3.69	3.12	62	427	34.66	47	29	41.6	37.88	7.5	87.23	199	227.3	14	23.8	935	12
138	1	32	0	1	1	1	3	0	0	1	0	4.02	1	0.74	13.22	1.7	46.8	17.6	1.62	2.35	3.29	52	430	34.1	31	19	34.7	27.81	6.46	91.57	200	232.1	10	23.9	899	8
139	1	10	0	1	1	0	2	0	0	0	0	4.02	3	0.66	16.25	1.46	47.7	16.1	1.8	2.79	2.64	60	452	32.15	29	28	34	25.55	6.52	78.43	219	217.2	14	22.3	875	9
140	1	29	0	0	1	1	2	0	0	0	0	4.1	1	0.59	18.64	1.35	43.5	14	2.07	3.46	3.94	55	429	37.19	38	19	36	24.58	6.8	89.03	216	222.6	16	25.6	946	11
141	1	22	0	1	1	1	3	0	0	0	0	5	2	0.74	12.28	1.17	39.6	12.8	1.56	2.65	2.75	60	470	38.29	40	52	35.2	30.33	6.17	88.2	220	223.6	17	22.3	924	8
142	0	24	0	0	1	0	1	0	0	0	0	5.79	2	0.44	15.67	1.36	60	17.1	1.67	1.84	3.44	34	490	33.41	29	18	36.3	22.2	5.92	77.59	224	216.4	16	21.9	881	10
143	0	42	0	1	1	1	3	1	1	0	1	5.59	2	0.68	11.98	1.42	46.4	13	1.45	2.89	3.66	62	447	36.38	30	14	37.2	36.2	6.95	79.92	206	209.8	16	22.6	937	7
144	0	18	0	1	1	0	1	0	0	0	0	4.72	1	0.83	14.34	1.19	38.6	15.9	1.7	2.68	2.37	59	481	36.57	33	44	40	23.85	7.5	78.13	209	209.7	11	26.7	898	12
145	1	17	0	0	1	0	2	0	0	0	0	5.12	2	0.74	18.55	1.45	56.4	16	1.6	1.86	2.42	69	412	36.85	24	18	33.5	26.51	6.59	83.86	211	214.7	14	23.7	887	10
146	0	19	0	1	1	1	3	0	0	0	0	4.97	2	0.81	12.68	1.28	58.1	14	1.92	2.13	3.21	61	492	32.6	37	38	42	33.41	6.43	86.87	226	219.7	12	22.7	922	9
147	0	46	0	0	1	0	2	1	1	0	1	4.19	1	0.83	16.26	1.23	43.6	16.5	1.81	2.9	3.63	53	451	30.82	25	16	41.1	33.24	6.9	84.33	220	217.5	13	23.1	956	12
148	0	43	0	1	1	1	3	1	1	0	0	4.14	1	0.67	13.98	1.18	47.2	12.9	2.13	3.59	3.45	57	455	37.19	40	28	40.3	20.23	6.07	92.35	223	230.6	10	22.3	928	8
149	0	30	0	0	1	0	2	0	0	0	0	4.41	3	0.84	18.34	1.55	54.4	15.1	1.74	3.66	2.95	73	434	32.78	39	23	36.5	32.99	6.78	78.19	204	226.3	15	26.8	867	10
150	0	26	0	1	1	1	3	0	0	0	0	4.4	1	0.67	12.34	1.32	75.5	14.8	2.08	1.55	3.18	64	360	38.2	33	20	35.4	29.18	6.25	84.93	209	225.3	12	23.9	976	11
151	0	21	0	0	1	0	3	0	0	0	0	4.97	2	0.56	16.67	1.38	39.9	13.5	1.48	2.93	2.53	53	508	36.61	31	19	41.1	18.22	6.99	75.94	231	219.7	16	21.7	910	8
152	1	61	0	1	1	1	3	1	1	1	0	5.88	2	0.76	10.65	1.45	45.9	16	1.56	1.72	3.96	54	424	38.23	35	39	38	27.6	6.26	85.35	235	209.8	17	25.7	933	12
153	1	48	0	1	1	1	3	1	1	0	0	4.08	1	0.49	11.34	1.41	50.4	15.9	1.93	3.92	3.56	57	436	36.62	33	26	39.2	23.47	5.82	79.22	230	206.8	12	25.7	955	10
154	1	42	0	0	1	0	3	1	1	0	0	4.89	2	0.83	14.26	1.21	54	13.1	1.59	2.93	3.43	51	500	32.48	43	33	42.8	30.02	5.99	85.08	217	209.7	14	23.4	934	7
155	1	45	0	1	1	1	3	1	1	0	1	4.24	1	0.85	17.48	1.39	43.5	15.2	1.68	1.67	3.49	68	453	35.61	32	30	44.6	22.55	7.13	88.3	222	231.2	15	25.1	898	11
156	1	25	0	0	1	0	3	0	0	0	1	4.02	1	0.63	15.23	1.54	46.3	16.9	2.11	2.18	2.36	55	381	38.51	41	27	30.3	37.54	6.63	77.85	218	222.4	16	23.4	876	10
157	1	28	0	0	1	1	2	0	0	0	0	5.3	2	0.61	13.64	1.17	33.2	14.8	1.7	3.59	2.89	54	452	37.19	31	35	42	27.89	6.23	91.33	222	218.7	17	24.5	946	6
158	1	18	0	1	1	0	3	0	0	0	0	5.05	2	0.46	13.27	1.29	53.1	17	1.82	1.5	3.2	58	487	34.45	35	44	42.2	31.52	7.43	88.69	215	211.7	15	23.3	889	10
159	0	29	0	1	0	1	3	0	0	0	0	5.1	2	0.78	17.67	1.3	49.1	14.1	1.51	4.04	2.9	64	456	32.51	44	38	42.9	28.41	7.22	76.08	218	222.5	14	21.1	934	12
160	0	25	0	0	1	0	3	0	0	0	0	5.4	3	0.83	15.61	1.29	53.1	14	1.57	1.5	2.6	38	463	34.59	35	44	42.2	21.52	7.2	88.35	226	218.6	14	24.3	924	9
161	1	29	0	1	0	1	3	0	0	0	0	4.13	1	0.56	11.89	1.3	39.1	14.1	1.47	4.04	3.73	64	459	31.08	34	38	42.9	28.41	7.37	75.89	223	228.3	11	21.7	932	10
162	1	21	0	0	1	0	2	0	0	1	0	4.35	1	0.62	18.69	1.3	40.3	15.2	1.68	2.25	3.85	57	434	38.37	35	31	41.5	18.66	6.68	86.7	212	219.2	16	25.9	943	7
163	1	46	0	1	1	0	3	1	1	0	1	4.21	2	0.64	15.94	1.37	57.1	16.9	1.74	3.1	3.85	45	492	35.12	31	55	31.6	21.25	6.42	92.02	213	204	15	26.6	933	11
164	0	32	0	0	0	1	3	0	0	0	0	5.45	3	0.41	10.47	1.31	42	14.3	1.61	1.42	3.56	65	488	31.46	33	58	33.6	26.46	7.1	78.81	219	224.1	11	23.9	893	8
165	1	16	0	0	1	1	2	0	0	0	0	4.34	1	0.86	14.65	1.39	45.6	15.2	1.58	2.67	2.86	60	432	31.16	34	28	38.9	18.71	6.87	79.36	206	210.5	10	24.7	899	12
166	1	23	0	0	1	0	3	0	0	0	0	5.7	3	0.91	11.64	1.35	42	14.7	1.93	3.75	2.7	62	451	36.41	46	24	41	24.53	7.31	79.22	213	228.3	17	22.6	916	9
167	1	32	0	1	0	1	3	0	0	0	0	5.48	2	0.57	11.32	1.5	40.1	16.5	1.83	2.24	2.77	61	449	35.75	30	25	34	23.33	6.04	75.57	211	221.4	14	24.3	904	12
168	0	22	0	0	1	0	2	0	0	0	0	4.23	1	0.63	15.31	1.16	40.6	15.5	1.71	3.51	3.5	58	437	33.95	24	14	45.5	24.31	6.27	87.9	210	209.5	11	23.9	911	8
169	0	20	0	1	1	1	3	0	0	0	0	4.49	2	0.77	18.64	1.52	44.4	14.7	1.76	1.8	2.43	54	501	32.05	35	28	36.1	32.98	6.14	78.69	205	229.8	13	24.8	932	10
170	0	30	0	1	0	1	2	0	0	0	1	5.95	3	0.96	10.34	1.58	49.2	15.4	1.68	3.66	3.62	61	446	31.2	34	47	24.5	23.28	5.96	88.8	218	220.5	10	23.7	889	11
171	0	12	0	0	1	0	2	0	0	0	0	4.5	1	0.62	16.25	1.26	38	13.7	1.72	3.27	3.03	46	431	35.04	37	30	43.2	32.36	7.29	80.11	216	208.6	12	24.1	876	12
172	0	28	0	1	0	1	2	0	0	0	1	5.52	2	0.44	14.82	1.55	49.8	16.8	1.86	2.65	3.27	45	481	31.16	38	14	32.1	27.75	7.35	76.76	209	217.4	17	25.3	912	10
173	1	44	0	1	1	0	2	0	0	1	0	5.54	3	0.95	12.52	1.47	46.2	14.3	1.58	3.84	3.4	58	472	37.87	35	23	37.8	32.26	6.82	79.58	209	227.2	18	23.5	924	11
174	0	49	0	0	1	1	3	1	1	0	0	4.19	1	0.52	10.28	1.3	45.2	17.2	1.45	1.63	2.42	60	499	37.09	33	17	38.9	18.84	7.24	87.52	217	221.6	14	25.4	916	7
175	0	23	0	1	1	0	2	0	0	0	1	4.74	2	0.47	16.54	1.32	44	14.4	1.54	4.21	3.86	54	456	37.14	33	23	39.8	25.13	5.75	87.77	218	231.8	15	21.5	939	10
176	1	15	0	0	1	1	3	0	0	0	0	4.81	2	0.97	18.29	1.14	39	12.3	1.57	2.89	3.39	62	431	36.41	29	40	42.3	32.08	7.11	75.87	223	219.2	10	27.7	946	9
177	1	32	0	0	1	0	2	0	0	1	0	4.31	1	0.93	17.22	1.3	44.1	14.1	1.84	2.86	3.91	50	489	36.41	29	36	38.3	31.91	7.02	85.23	229	224.2	16	21.3	929	11
178	1	19	0	1	1	0	3	0	0	0	1	5.89	3	0.35	12.67	1.37	40.5	14.9	1.74	2.18	3	47	431	35.63	43	26	38.6	20.32	6.09	83.68	225	211.6	11	23.5	888	10
179	0	28	0	1	1	0	2	0	0	0	0	4.74	1	0.68	11.32	1.23	43.9	13.4	1.69	2.56	2.97	44	502	36.63	24	30	34.4	32.1	6.48	88.55	205	239.1	17	24.3	915	6
180	0	34	0	0	1	0	2	0	0	0	0	5.47	3	0.38	12.96	1.3	40.3	14.2	1.68	2.25	3.39	57	454	36.9	45	31	41.5	28.66	7.38	86.86	219	227.4	10	22.7	925	9
181	0	32	0	0	0	1	2	0	0	0	1	4.17	1	0.65	15.74	1.29	45.3	14	1.67	2.34	3.3	51	483	35.98	31	40	40.5	22.1	6.45	87.1	229	216.1	18	22.4	926	11
182	0	22	0	1	1	0	3	0	0	0	1	5.43	2	0.62	19.02	1.61	39.5	14.5	1.73	1.86	3.05	43	504	35.95	35	49	36.6	29.75	6.83	90.78	211	206.7	14	26.8	944	10
183	1	31	0	0	1	1	3	0	0	1	0	4.42	1	0.38	18.32	1.29	38.9	13.8	1.58	2.68	3.9	60	488	35.82	39	15	35.7	29.16	7.36	79.83	214	219.5	17	23.3	882	10
184	0	29	0	1	1	0	2	0	0	0	0	5.59	3	0.66	11.32	1.33	49.2	16.1	1.65	1.22	2.36	56	411	31	33	13	37.9	16.44	6.48	82.48	210	227.8	12	25.3	945	6
185	0	54	0	1	1	1	3	1	0	0	1	4.91	1	0.37	10.27	1.47	45.1	17.1	1.82	2.46	2.66	48	447	32.58	41	27	36.4	29.6	7.44	90.92	209	231.4	14	21.9	956	12
186	1	33	0	0	1	0	3	0	0	0	0	4.79	3	0.53	13.53	1.48	45.3	14.4	1.68	3.48	3.67	68	403	35.08	36	35	39.4	28.85	6.92	77.18	217	221	15	24.1	936	7
187	0	24	0	1	1	1	2	0	0	0	1	4.04	1	0.68	16.28	1.34	43.6	18.1	1.8	2.18	3.25	49	505	33.7	34	14	37.1	34.47	7.29	89.79	214	226.4	17	23.7	954	10
188	1	26	0	0	1	0	3	0	0	0	0	4.83	3	0.61	11.29	1.18	44.5	12.8	1.81	2.79	3.81	55	420	37.48	28	65	41.8	26.26	6.82	78.67	226	207.5	14	25.2	934	7
189	1	37	0	1	1	1	2	0	0	0	1	4.84	1	0.81	16.23	1.29	42.6	14	1.95	2.18	3.6	65	438	30.62	39	20	37.5	35.64	6.42	78.16	210	225.7	13	24.3	941	10
190	1	21	0	0	1	0	2	0	0	0	1	4.82	1	0.84	12.98	1.37	41.3	15	1.84	1.3	3.43	40	458	31.95	47	32	30.5	21.84	7.13	89.69	213	216.3	15	21.8	886	6
191	1	36	0	0	1	1	3	1	1	0	1	5.17	2	0.38	14.1	1.28	34.7	14.9	1.7	3.64	3.08	47	491	35.58	34	30	35.1	32.73	6.49	87.22	225	214.7	16	22.7	907	11
192	0	18	0	1	1	0	2	0	0	0	1	4.48	3	0.59	10.96	1.63	49.4	17.9	1.82	2.29	2.77	62	440	36.21	32	61	37.8	25.35	7.14	85.78	217	227.8	10	24.3	878	7
193	1	49	0	0	0	1	2	1	1	1	0	5.41	2	0.82	11.11	1.22	43	13.5	1.83	2.71	2.8	69	493	31	33	30	36.3	25.27	7.36	92.12	210	219.8	11	22.1	894	11
194	1	43	0	1	1	0	3	1	1	0	0	4.48	1	0.48	16.39	1.22	34.7	15.1	1.69	2.15	2.48	60	451	31.1	38	37	37.7	24.64	6.84	83.32	211	219.6	14	24.3	936	9
195	1	36	0	0	1	0	3	1	1	0	0	5	1	0.83	12.44	1.24	45	14.4	1.76	1.49	2.62	36	496	38.23	27	19	34.5	29.18	7.06	81.8	208	226.8	15	21.7	951	10
196	0	28	0	1	1	0	3	0	0	0	1	4.94	2	0.61	15.56	1.28	42.1	15.9	1.72	3.46	3.47	68	456	32.47	40	40	35.2	22.17	7.32	79.95	207	223.7	15	26.3	936	11
197	1	43	0	0	1	0	2	1	0	0	0	5.98	3	0.22	12.78	1.16	44	14.5	1.53	2.22	2.68	60	501	38.21	30	36	35.2	32.58	7.15	86.44	218	216.8	16	21.8	926	9
198	0	37	0	1	1	1	3	0	0	0	0	6.27	3	0.34	19.54	1.25	35.7	13.5	1.72	1.22	4.01	51	445	34.01	39	25	35.4	19.77	7.04	89.16	205	225.6	18	27.1	933	6
199	1	20	0	0	1	0	3	0	0	0	1	5.32	2	0.68	16.55	1.16	41.3	16.5	1.77	2.61	3.59	65	428	35.23	32	33	41.3	31.92	6.52	90.6	209	201.8	15	23.3	869	7
200	0	32	0	0	1	1	3	0	0	0	0	4.05	3	0.67	12.64	1.35	40.3	15.1	1.54	2.81	2.92	66	488	31.8	36	28	31.6	24.32	7.44	91.87	206	227.1	14	25.3	896	6
201	1	35	0	1	1	0	2	0	0	1	0	6.32	3	0.65	18.71	1.07	35.5	14.5	1.56	1.49	2.48	64	433	33.42	34	38	41	28.8	7.03	79.89	214	223.8	9	22.9	945	11
202	0	15	0	1	1	0	2	0	0	0	1	5.59	3	1.06	11.14	1.47	39.6	15.9	1.7	3.25	2.69	59	460	30.66	33	44	36.5	33.13	6.47	77.01	217	230.7	12	25.4	906	6
203	1	49	0	0	1	1	2	1	1	0	1	4.58	2	0.44	14.23	1.57	45.3	17	1.64	2.73	2.71	55	438	31.2	35	22	37.4	26.36	6.43	81.86	215	222.5	15	24.5	899	12
204	1	29	0	0	1	0	3	0	0	0	0	4.94	2	0.78	12.64	1.08	42.2	13.6	1.71	2.94	3.1	53	487	33.62	32	28	38.7	29.39	6.06	79.09	217	221.4	10	23.9	887	9
205	1	28	0	1	1	0	2	0	0	0	1	6.98	3	0.65	17.66	1.47	44.2	16.2	1.81	3.32	3.02	65	434	36.96	34	62	34.2	29.37	6.64	83.65	213	224.8	14	21.4	946	6
206	1	23	0	1	1	1	3	0	0	0	0	4.14	1	0.19	18.34	1.11	39.4	14	1.55	2.1	3.59	47	460	30.44	30	20	35.7	32.35	6.03	78.56	204	229.4	18	23.1	876	9
207	0	17	0	1	1	0	2	0	0	0	0	5.65	3	0.71	12.99	1.48	49.5	16.11	1.72	2.95	2.94	54	432	38.38	28	42	32.7	25.73	6.32	80.7	209	227.6	12	21.2	896	6
208	1	22	0	0	1	1	3	0	0	0	0	4.7	1	0.62	16.41	1.45	42.56	14.63	1.7	2.66	2.73	57	440	34.05	35	31	37.2	27.34	6.13	81.62	215	225.7	16	22.3	880.22	11
209	0	25	0	1	1	1	3	0	0	0	0	6.38	3	0.66	13.54	1.44	45.11	15.33	1.71	2.67	3.96	60	482	35	34	33	37.2	27.76	6.42	77.14	204	230.4	10	21.2	923.43	7
210	0	30	0	0	1	0	3	0	0	0	0	5.66	3	0.68	17.34	1.48	43.27	15.21	1.65	2.63	3.43	66	493	36.46	43	32	38.1	28.65	6.4	77.08	204	228.5	13	26.2	891.22	6
211	0	24	0	1	1	0	2	0	0	0	0	6.99	3	0.67	16.32	1.48	39.32	16.21	1.69	2.68	2.43	54	421	36.45	33	30	36.5	26.54	7.24	86.07	208	229.4	8	24.32	887.45	10
212	1	25	0	0	1	1	3	0	0	0	0	4.31	1	0.61	13.21	1.42	38.22	13.66	1.56	2.65	3.58	55	475	36.49	32	29	35.9	25.76	7.02	75.88	218	219.6	12	23.12	872.33	12
213	1	26	0	1	0	0	3	0	0	1	0	6.38	3	0.64	16.47	1.39	42.15	15.54	1.61	2.69	3.37	61	511	37.63	32	28	37.4	29.87	5.99	86.74	216	205.7	9	21.1	910.23	6
214	0	29	0	0	0	1	3	1	0	0	0	6.66	3	0.66	11.47	1.33	42.33	14.55	1.7	2.58	3.39	56	432	36.63	33	27	38.2	26.43	7.03	81.61	221	215.5	10	24.1	912.12	5
215	0	31	0	0	1	0	2	1	1	0	0	5.88	3	0.68	17.89	1.51	44.65	14.71	1.59	2.72	3.21	55	489	31.76	35	33	36.1	30.11	6.5	80.8	213	220.7	16	26.4	907.32	10
Note：	Age (years)
	Gender (Male=1,Female=0)
	Child-Pugh classification (A=1,B=0)
	operation_method(Splenectomy=1,Splenectomy combined with esophagogastric devascularization=0)
	anatomic_splenectomy (Yes=1,No=0)
	bmi(＜18.5 kg/m2=1, 18.5-24.9 kg/m2=2, ≥25 kg/m2=3)
	diabetes (Yes=1,No=0)
	hypertension (Yes=1,No=0)
	smoking (Yes=1,No=0)
	ascites (Yes=1,No=0)
	thickness_spleen (mm)
	grading[Mild (Ⅰ)=1,Moderate (Ⅱ)=2,Severe (Ⅲ)=3]
	b_d_dimer(mg/L)
	p_d_dimer(mg/L)
	inr
	aptt(s)
	pt(s)
	fib(g/L)
	wbc(×109/L)
	rbc(×1012/L)
	b_plt(×109/L)
	p_plt(×109/L)
	hct (%)
	ast(U/L)
	alt(U/L)
	alb(g/L)
	tbil(μ mmol/L)
	bun(mmol/L)
	cer(u mol/L)
	Operation time (min)
	hemorrage(mL)
	pvd(mm)
	pvv(cm/s)
	pvf (ml/min)
	svd(mm)

## Sheet: Sheet2
Note：	Age (years)
	Gender (Male=1,Female=0)
	Child-Pugh classification (A=1,B=0)
	operation_method(Splenectomy=1,Splenectomy combined with esophagogastric devascularization=0)
	anatomic_splenectomy (Yes=1,No=0)
	bmi(＜18.5 kg/m2=1, 18.5-24.9 kg/m2=2, ≥25 kg/m2=3)
	diabetes (Yes=1,No=0)
	hypertension (Yes=1,No=0)
	smoking (Yes=1,No=0)
	ascites (Yes=1,No=0)
	thickness_spleen (mm)
	grading[Mild (Ⅰ)=1,Moderate (Ⅱ)=2,Severe (Ⅲ)=3]
	b_d_dimer(mg/L)
	p_d_dimer(mg/L)
	inr
	aptt(s)
	pt(s)
	fib(g/L)
	wbc(×109/L)
	rbc(×1012/L)
	b_plt(×109/L)
	p_plt(×109/L)
	hct (%)
	ast(U/L)
	alt(U/L)
	alb(g/L)
	tbil(μ mmol/L)
	bun(mmol/L)
	cer(u mol/L)
	Operation time (min)
	hemorrage(mL)
	pvd(mm)
	pvv(cm/s)
	pvf (ml/min)
	svd(mm)
