# Supplementary material for: Nomogram-based prediction of portal vein system thrombosis formation after splenectomy in patients with hepatolenticular degeneration
Source: Front Med (Lausanne). 2023 Feb 23;10:1103223. doi: 10.3389/fmed.2023.1103223 (PMC9996067; doi:10.3389/fmed.2023.1103223)
Supplement: Supplementary file 2 [file Table_2.XLSX]

## Sheet: Sheet1
ID	gender	age	pvst	child_pugh	operation_method	anatomic_splenectomy	bmi	diabetes	hypertension	smoking	ascites	thickness_spleen	grading	b_d_dimer	p_d_dimer	inr	aptt	pt	fib	wbc	rbc	b_plt	p_plt	hct	ast	alt	alb	tbil	bun	cer	time	hemorrhage	pvd	pvv	pvf	svd
1	0	21	1	0	1	1	1	0	0	0	1	3.73	1	0.71	18.44	1.15	45.07	15.79	1.32	2.74	2.94	60	454	28.13	29	37	33.9	29.77	6.42	81.83	231	157	11	23.9	914	8
2	1	18	1	1	1	1	3	0	0	0	0	6.52	3	0.7	14.07	1.43	41.6	12.62	2.07	3.15	2.88	52	512	33.5	39	37	38	24	6.96	76.4	184	152	12	20.9	861	13
3	1	17	1	0	1	0	3	0	0	1	0	3.22	2	0.66	13.62	1.22	42.27	18.45	1.76	2.4	2.85	56	452	29.77	39	23	41.2	28.29	4.36	81.51	150	252	13	24.7	859	9
4	0	36	1	0	1	1	2	0	1	0	0	4.44	3	0.7	12.96	1.39	48.93	12.83	2.16	2.15	2.84	51	481	30.86	25	27	34.4	30.24	7.76	100.09	166	244	15	21.6	845	7
5	0	31	1	1	1	1	3	0	0	0	1	5.53	1	0.69	19.08	1.47	49.48	12.64	1.18	1.92	3.61	59	523	40.97	26	21	41.2	22.58	7.98	77.1	256	274	18	19.5	914	12
6	1	27	1	0	1	0	3	0	0	0	0	6.84	3	0.65	16.19	1.37	46.52	16.14	1.65	3.07	3.08	56	440	34.01	44	32	36	32.86	4.02	92.23	182	178	17	18.8	841	8
7	0	37	1	0	1	1	2	0	0	0	0	4.74	1	0.66	14.28	1.09	40.65	13.14	1.82	2.47	3.59	66	455	41.94	28	35	39.3	21.71	8.46	74.33	277	171	13	24.1	850	10
8	1	36	1	1	1	0	3	0	1	0	1	6.37	3	0.65	12.23	1.31	46.31	16.1	1.11	2.99	3.19	53	502	25.91	32	20	42.2	29.84	4.33	87.95	155	168	12	22	918	9
9	0	18	1	0	1	0	3	0	0	0	0	5.47	3	0.54	20.13	1.28	50.02	13.21	2.03	2.56	3.09	60	487	44.86	27	20	36.1	26.91	8.2	90.9	298	246	12	20.4	922	14
10	1	38	1	1	1	1	3	1	1	0	0	3.82	2	0.65	11.45	1.48	47	16.68	1.24	3.12	2.88	55	453	41.7	27	38	43.2	27.69	3.42	94.59	258	262	11	21.4	837	12
11	0	36	1	0	0	0	1	0	0	0	0	6.43	3	0.56	13.5	1.39	43.53	17.95	1.59	3.13	3.37	56	495	35.03	31	28	40.8	23.99	8.6	73.34	197	294	19	19.9	918	7
12	1	33	1	1	1	1	3	0	0	1	1	4.94	2	0.67	18.37	1.35	41.95	13.04	1.96	2.03	3.2	63	487	26.09	28	27	36	32.07	5.41	82.97	266	159	17	24.1	918	6
13	0	26	1	0	1	0	3	0	0	0	0	6.82	3	0.71	19.59	1.31	40.53	13.35	1.64	2.96	3.64	64	498	42.13	43	21	45	32.82	3.52	72.49	153	207	12	19.5	859	13
14	0	33	1	0	1	1	2	0	0	0	0	5.04	1	0.72	13.98	1.59	40.65	17.92	1.77	2.25	3.35	46	487	39.97	30	36	31	26.68	4	96.19	157	212	15	20.9	915	13
15	0	29	1	1	1	1	3	0	0	0	1	6.83	3	0.65	19.26	1.47	42.2	12.59	1.67	1.88	3.26	56	470	27.62	35	34	35.2	32.87	7.72	81.23	201	249	19	23.8	847	12
16	0	22	1	0	1	1	3	0	0	0	0	5.72	1	0.65	12.75	1.11	39.65	12.82	1.72	2.55	3.32	70	466	30.41	44	34	38.3	20.33	7.31	89.49	190	208	18	21.6	919	14
17	1	40	1	1	0	0	3	1	1	0	0	4.92	2	0.64	13.89	1.07	44.89	18.64	1.13	3.11	3.31	55	511	41.07	28	21	38.3	23.35	6.22	85.15	169	240	13	18.3	918	7
18	0	19	1	0	1	1	3	0	0	0	1	3.06	3	0.65	14.5	1.59	49.21	16.16	1.34	2.22	3.65	65	507	36.46	27	25	40.1	27.52	7.54	70.85	192	266	16	19.1	887	13
19	0	34	1	0	0	1	3	0	0	0	0	5.32	2	0.56	18.97	1.26	42.82	14.56	1.5	2.56	3.08	63	519	29.37	32	29	31	22.69	4.22	97.11	157	274	14	24.3	916	14
20	0	36	1	1	1	0	2	0	1	0	0	4.48	3	0.67	12.78	1.14	48.6	18.2	1.45	2.17	3.47	46	459	40.06	42	32	43.6	25.19	4.92	69.74	271	196	15	19.7	851	12
21	0	37	1	0	1	1	2	1	0	0	0	6.35	3	0.71	13.22	1.41	50.57	15.19	1.19	2.93	2.97	64	457	27.52	45	20	43.3	29.66	6.92	75.52	202	261	16	20.4	915	7
22	0	27	1	1	1	0	2	0	0	0	0	6.89	1	0.72	17.98	1.06	50.63	13.07	1.95	2.49	3.32	50	440	39.96	34	40	37.6	34.15	7.75	69.69	238	242	13	25.5	922	12
23	0	24	1	0	1	0	3	0	0	0	0	4.33	3	0.65	12.36	1.19	48.11	18.68	1.56	2.42	3.06	63	488	26.71	43	22	39.3	34.98	6.31	87.53	154	249	15	24.2	866	11
24	1	18	1	0	0	1	1	0	0	1	1	4.61	3	0.55	19.33	1.27	52.08	16.1	1.07	2.51	2.84	61	489	44.54	38	24	30.4	21.43	4.06	93.88	237	227	13	23.9	916	7
25	1	17	1	1	1	0	3	0	0	1	0	5	3	0.64	17.64	1.13	43	15.11	1.43	2.75	3.07	63	494	33.07	25	32	35.6	24.3	4.32	81.31	242	172	12	18.4	920	10
26	1	37	1	0	1	1	2	1	0	0	1	3.36	1	0.45	11.1	1.45	42.51	13.81	2.03	2.65	3.51	52	502	33.04	30	28	32.2	25.37	7.52	80.26	261	247	17	24.1	916	11
27	1	39	1	0	1	0	2	1	1	0	0	5.36	3	0.56	13.19	1.06	48.4	18.08	1.31	2.29	3.51	50	462	30.56	27	20	38.9	32.42	5.88	71.55	169	170	19	23.8	851	9
28	0	37	1	1	1	0	3	0	0	0	1	4.99	3	0.67	12.86	1.57	47.51	13.28	1.75	2.35	3.21	67	497	28.94	45	39	31.7	33.49	3.42	99.05	264	219	13	17.7	919	14
29	1	31	1	0	1	1	3	0	0	1	0	5.48	1	0.71	18.89	1.43	41.04	13.14	1.93	2.31	3.07	70	501	35.98	28	35	34.1	24.89	8.25	100.13	192	159	15	23.5	857	13
30	1	26	1	0	1	0	3	0	0	0	0	5.82	2	0.62	19.74	1.63	48.14	17.25	1.37	3.16	3.62	53	476	26.81	25	40	33.7	27.09	8.59	83.72	293	195	17	24.5	918	9
31	0	29	1	0	1	0	3	0	0	0	0	4.57	3	0.7	13.21	1.63	46.11	14.34	1.42	2.68	3.59	63	504	28	39	32	42.3	31.97	8.24	76.77	167	172	18	21.2	851	12
32	1	21	1	1	1	0	3	0	0	1	1	5.53	1	0.59	10.59	1.16	43.55	14.16	1.36	2.47	3.26	70	462	41.01	36	21	40.2	33.57	4.22	99.58	294	230	13	20.5	925	10
33	1	40	1	0	1	1	2	1	1	0	0	4.98	2	0.66	19.39	1.23	40.83	18.5	2.1	2	2.86	66	516	39.29	32	23	43	32.87	5.39	98.96	247	170	15	24	852	8
34	1	20	1	1	1	0	3	0	0	1	0	6.68	3	0.7	12.6	1.14	46.86	17.03	1.73	2.46	3.27	57	450	27.07	32	22	40	32.48	5.89	73.75	162	225	13	19.3	927	11
35	1	40	1	1	1	0	2	1	0	0	1	4.7	3	0.69	18.41	1.06	40.78	14.97	1.65	2.47	3.28	65	477	26.12	40	26	32.3	29.31	8.01	91.03	151	198	14	24.8	849	9
36	1	15	1	0	0	1	3	0	0	0	0	5.01	1	0.55	21.7	1.57	40.61	13.43	2.07	3.07	3.72	54	503	29.96	29	25	37.2	20.46	8.08	98.49	221	266	19	23.9	926	12
37	1	31	1	1	1	0	3	0	0	0	0	5.01	2	0.66	18.38	1.34	46.52	16.86	1.45	2.96	3.59	58	458	28.03	35	25	31.9	28.68	4.22	77.61	195	161	12	23.8	832	13
38	0	19	1	0	1	0	1	0	0	0	1	3.55	3	0.65	14.83	1.55	51.05	14.25	1.86	1.9	3.09	57	481	42.87	33	39	42.8	33.98	4.94	70.9	268	285	18	20.2	848	9
39	1	17	1	0	0	0	2	0	0	0	1	6.16	2	0.54	18.03	1.57	45.2	18.25	1.85	2.56	3.17	60	507	31.38	45	25	35.8	22.34	8.76	81.44	273	274	19	24.4	926	11
40	1	29	1	1	1	1	3	0	0	0	0	3.39	3	0.65	16.24	1.39	50.2	14.27	1.7	2.96	3.48	52	496	43.48	41	33	38.9	27.95	4.54	93.21	269	254	12	20.9	856	9
41	1	37	1	0	1	0	2	1	0	0	0	6.52	3	0.56	12.07	1.13	44.09	13.12	2.06	2.89	3.64	64	456	31.88	35	35	31.4	21.92	4.85	73.86	241	232	15	25.9	917	13
42	1	21	1	0	1	0	1	0	0	0	1	4.69	1	0.57	14.53	1.16	45.44	13.19	1.64	2.99	3.66	51	476	30.31	33	21	30.4	31.72	4.08	98.28	216	183	12	23.9	914	10
43	0	30	1	1	1	1	2	0	1	0	0	5.1	3	0.71	13.66	1.38	50.19	13.02	1.17	2.43	3.3	47	462	34.34	40	22	36.1	33.43	6.14	94.3	298	287	13	26.1	914	8
44	1	38	1	1	1	1	2	0	1	0	1	4.87	3	0.52	16.87	1.21	46.12	18.04	1.63	2.5	3.5	65	423	32.12	31	35	35.7	30.56	3.62	73.93	219	207	13	21.5	849	11
45	0	34	0	0	0	1	1	1	0	1	1	5.54	2	0.61	10.83	1.08	43.11	17.35	1.77	1.93	3.21	66	497	34.99	27	31	35.8	27.93	8.24	91.41	150	202	15	24.6	883	7
46	0	20	0	0	0	0	3	0	0	0	0	5.5	2	0.55	17.56	1.34	50.84	16.57	1.62	2.7	3.15	66	490	27.76	30	34	35.3	28.08	6.98	89.14	159	194	12	27.1	938	10
47	1	36	0	1	1	0	2	0	0	0	1	4.85	1	0.57	15.65	1.25	42.04	13.89	2.05	2.33	3.59	59	445	26.96	37	25	35.7	28.13	6.4	85.52	161	165	16	20.3	891	11
48	1	19	0	0	1	0	3	0	0	0	0	4.96	1	0.67	17.9	1.62	51.49	17.51	1.9	2.88	3.66	53	492	44.96	29	26	41.1	25.31	8.13	83.23	264	242	15	18.5	881	8
49	0	20	0	1	0	1	3	0	1	0	0	3.52	3	0.71	16.29	1.21	40.16	16.06	1.44	3.16	3.15	67	451	43.66	43	36	32.2	27.46	7.54	76.68	254	215	14	26	968	6
50	1	40	0	0	1	0	1	1	0	0	1	5.45	3	0.56	15.85	1.21	42	16.17	2.07	1.92	3.29	66	434	29.72	25	26	30.3	26.26	5.37	94.52	165	201	16	27.8	938	10
51	0	17	0	0	1	0	3	0	0	0	0	5.84	2	0.65	16.82	1.6	46.67	15.53	1.89	3.14	2.96	53	484	37.66	37	22	32.1	28.07	4.45	88.79	270	198	15	26.2	882	11
52	1	37	0	1	1	0	3	0	1	0	0	3.64	1	0.66	10.92	1.12	44.58	14.9	1.96	2.69	2.99	66	489	39.69	32	34	43	25.98	5.84	89.26	186	267	12	19.7	939	6
53	1	34	0	1	0	1	1	0	1	0	0	3.57	1	0.65	16.99	1.55	47.83	15.48	2.12	2.78	3.34	58	415	30.9	25	31	33.1	28.28	8.44	73.07	263	202	16	20.1	944	11
54	0	16	0	0	1	0	3	0	0	0	1	5.94	1	0.69	11.39	1.37	50.52	14.68	1.69	2.07	2.93	45	493	31.49	34	36	39.3	29.18	3.99	76.16	290	215	10	19.8	880	7
55	0	32	0	1	1	0	3	0	0	0	1	5.75	2	0.72	12.37	1.13	46.09	14.93	1.86	3.11	3.31	50	490	37.98	25	34	37.6	30.53	8.43	71.49	170	212	12	27.9	943	12
56	0	32	0	0	1	0	3	0	0	1	0	6.03	2	0.6	16.14	1.63	41.18	13.09	1.04	2.75	2.91	59	488	26.12	29	20	44	29.6	6.95	71.82	252	239	9	28.2	929	6
57	0	32	0	1	1	1	2	0	0	0	1	3.99	3	0.64	10.83	1.2	40.42	14.18	1.35	3.04	3.24	62	421	30.55	39	32	31.8	25.14	8.01	99.19	251	294	17	21.3	833	12
58	0	23	0	0	1	0	3	0	0	1	0	4.62	1	0.61	16.87	1.31	45.4	14.49	1.43	2.58	2.9	70	487	31.65	30	21	36.4	26.12	7.1	99.55	202	268	16	19.5	964	10
59	0	33	0	0	1	1	1	0	0	0	0	5.03	3	0.55	11.64	1.3	48.58	13.75	1.85	3.09	2.81	69	437	27.63	40	38	31.8	29.22	5.85	77.38	244	254	9	28.5	925	5
60	1	37	0	0	1	0	3	0	0	1	1	3.61	1	0.55	12.25	1.32	44.75	16.45	1.43	3.01	2.82	45	484	41.57	44	36	43.9	26.76	5.53	73.11	277	186	17	26.3	887	12
61	1	22	0	0	1	1	3	0	0	0	0	5.53	1	0.69	13.52	1.38	45.97	15.48	1.26	2.5	3.2	62	425	35.45	42	31	40	26.65	6.86	85.32	299	202	8	25.6	948	11
62	0	35	0	1	1	1	2	0	0	0	0	4.64	1	0.56	16.98	1.3	38.57	15.94	1.91	1.91	3.1	50	489	36.1	39	27	38	24.34	6.61	90.51	274	157	14	19.5	975	9
63	1	31	0	0	1	0	1	0	0	1	0	4.59	1	0.72	10.45	1.24	48.44	14	1.86	2.01	3.26	70	462	36.04	38	35	36.6	26.83	6.99	70.1	237	236	9	24.7	839	8
64	1	29	0	1	0	0	3	0	0	0	1	5.22	2	0.71	12.33	1.05	41.67	13.3	1.82	2.36	3.52	70	438	33.38	30	24	36.8	27.39	5.49	97.22	197	298	10	19.7	884	7
65	1	38	0	0	1	1	3	1	0	1	0	5.74	1	0.63	16.04	1.52	44.49	13.11	2.09	3.06	3.25	62	488	38.29	45	37	42.3	27.91	3.42	84.86	225	180	16	21.5	875	9
66	0	15	0	1	1	1	3	0	0	0	0	5.63	1	0.69	10.87	1.13	38.48	14.54	1.96	2.85	2.94	60	487	28.62	28	32	43.3	26.48	5.53	97.09	164	206	10	27.7	881	12
67	1	24	0	0	0	0	1	0	0	0	1	3.95	3	0.71	17.63	1.28	42.95	14.79	1.59	2.64	3.47	53	435	25.9	40	29	33.6	23.4	5.45	78.09	150	170	15	28.1	950	6
68	0	28	0	1	1	1	3	0	0	0	0	4.76	1	0.52	16.76	1.65	48.62	13.67	1.77	2.99	3.36	51	489	44.77	35	37	38.9	27.91	5.67	86.05	243	163	9	22.4	865	7
69	1	36	0	0	1	0	3	1	1	0	1	5.54	2	0.54	12.87	1.37	41.74	13.24	1.93	2.64	3.33	68	491	33.63	30	20	41.9	27.21	8.04	82.1	249	230	17	28.1	958	8
70	1	23	0	1	1	0	3	0	0	1	0	5.5	1	0.64	9.19	1.42	46.61	14.24	2.1	2.31	3.38	64	424	41	37	29	33.2	25.87	6.13	71.05	161	191	7	27.4	878	11
71	0	39	0	0	1	1	2	1	0	0	1	4.85	2	0.55	16.22	1.05	38.52	13.05	1.68	2.84	3.4	47	468	39.32	26	25	41.7	28.81	8.78	94.57	150	243	9	19.7	875	6
72	1	28	0	0	0	0	3	0	0	0	0	4.96	1	0.68	11.9	1.48	44.9	14.75	1.7	2.01	3	70	420	29.54	25	38	33.4	25.57	7.48	73.63	255	163	11	27.1	886	7
73	1	20	0	1	1	1	3	1	0	0	0	3.52	1	0.58	15.71	1.42	40.09	14.92	2.1	3.13	3.62	65	419	34.84	40	40	34.6	24.37	5.96	81.02	202	193	16	21	945	11
74	0	40	0	0	1	0	2	1	1	1	1	5.45	3	0.63	12.71	1.23	41.96	16.44	1.32	2.19	3.43	61	485	28.7	26	31	41.7	26.6	7.98	69.76	205	214	9	19.2	881	12
75	1	34	0	0	1	0	3	0	0	0	0	5.84	1	0.68	10.32	1.39	42.17	12.75	2.1	2.61	2.94	62	486	32.52	25	31	41.1	29.24	8.09	86.43	288	247	17	20.1	881	7
76	1	29	0	1	0	0	3	0	0	0	1	3.64	3	0.61	17.31	1.21	43.36	12.94	1.12	2.72	3.37	61	427	28.4	34	25	40.7	27.21	6.97	83.7	159	264	10	27.5	972	6
77	1	22	0	0	1	1	2	0	0	0	0	3.57	1	0.65	12.98	1.16	48.5	15.44	1.45	2.16	2.94	69	487	42.17	39	25	41	26.92	8.48	96	289	176	16	28.1	966	8
78	1	15	0	0	1	0	2	0	0	1	0	5.94	3	0.61	10.84	1.35	43.18	14.4	1.98	2.37	3.29	48	419	26.6	40	26	37.4	27.85	5.93	80.98	156	290	19	26.3	948	12
79	0	28	0	1	1	0	3	0	0	0	1	5.75	2	0.57	16.94	1.19	40.6	14.85	1.81	2.45	3.48	45	486	42.55	37	40	37.7	24.99	7.48	72.93	250	178	17	19.6	965	11
80	1	40	0	0	1	1	1	1	1	0	0	6.03	1	0.64	12.88	1.09	46.14	14.43	1.9	2.44	2.81	57	490	32.89	34	35	41.9	30.4	4.25	98.63	212	209	10	27.7	875	10
81	1	20	0	0	1	0	3	0	0	0	0	3.99	2	0.63	16.84	1.32	50.53	15.38	1.9	1.9	3.47	61	429	32.65	45	30	38	27.82	8.07	76.91	292	258	15	22.1	950	8
82	1	25	0	0	1	1	2	0	0	0	1	4.62	2	0.65	11.45	1.45	48.96	13.76	1.57	2.5	3.09	56	483	42.12	35	33	32.6	29.93	8.22	79.11	175	270	16	26.7	864	7
83	0	29	0	0	1	0	2	0	0	1	0	5.03	2	0.61	16.95	1.42	47.97	14.67	1.8	2.03	3.34	68	482	27.04	33	32	36.9	29.05	4.75	83.15	190	283	12	20.9	869	13
84	1	25	0	1	1	1	3	1	0	0	0	3.61	3	0.61	15.85	1.16	41.97	12.96	1.58	2.93	3.04	57	456	30.21	31	27	34.2	28.21	5.41	93.27	213	210	9	25.2	941	9
85	1	32	0	0	1	0	1	0	0	0	0	5.53	1	0.58	10.27	1.02	45.13	16.66	2.14	2.53	3.18	58	487	42.12	37	32	38	26.67	8.7	72.45	183	164	8	26.3	950	11
86	0	29	0	1	1	1	3	0	0	0	0	4.64	2	0.62	16.96	1.05	44.28	16.28	1.52	2.95	2.93	63	424	35.12	40	24	41.4	25.81	8.8	92.79	218	189	16	25.3	883	6
87	1	38	0	1	1	1	2	0	0	0	1	4.59	1	0.68	12.14	1.02	43.65	15.49	1.91	2.86	3.53	50	499	44.12	37	23	30.2	24.06	4.75	75.08	174	241	17	22.8	975	11
88	1	16	0	0	1	1	3	0	0	0	0	5.22	2	0.55	15.99	1.44	45.67	16.42	1.1	1.95	3.44	70	433	33	29	20	32.6	27.44	8.71	91.91	282	243	10	20.6	972	13
89	1	28	0	0	1	1	2	0	1	0	1	5.74	1	0.68	18.72	1.37	49.75	12.72	2.14	2.59	3.28	45	426	35.43	45	38	41.8	27.31	8.44	87.36	171	272	11	26.3	964	9
90	0	27	0	0	1	0	3	0	0	1	1	5.63	2	0.7	16.88	1.41	45.84	13.92	1.52	2.26	2.86	55	486	34.54	41	38	34.7	28.01	8.85	73.97	208	223	17	25.5	943	11
91	1	19	0	1	1	0	3	0	0	0	0	3.95	2	0.61	10.59	1.14	39.33	15.4	1.11	2.56	3.17	67	429	33.45	35	21	44.3	26.34	5.41	88.86	277	292	8	20.1	850	12
92	0	16	0	0	1	1	2	0	0	0	0	4.76	3	0.7	11.74	1.63	44.73	13.81	1.64	3.04	3	70	487	34.12	33	29	37.4	27.19	4.92	72.65	161	285	16	26.4	875	8
93	1	33	0	0	1	1	3	0	1	0	0	5.54	3	0.71	10.26	1.33	37.58	16.32	1.24	2.64	3.2	59	497	32.34	37	22	34.2	28.22	3.81	90.27	201	254	9	27.6	881	7
94	0	29	0	0	1	1	1	0	0	1	1	5.5	1	0.67	17.43	1.28	38.41	12.88	1.13	2.71	3.03	62	419	33.45	35	31	36.8	25.98	4.79	85.24	206	280	17	22.4	880	12
Note：	Age (years)
	Gender (Male=1,Female=0)
	Child-Pugh classification (A=1,B=0)
	operation_method(Splenectomy=1,Splenectomy combined with esophagogastric devascularization=0)
	anatomic_splenectomy (Yes=1,No=0)
	bmi(＜18.5 kg/m2=1, 18.5-24.9 kg/m2=2, ≥25 kg/m2=3)
	diabetes (Yes=1,No=0)
	hypertension (Yes=1,No=0)
	smoking (Yes=1,No=0)
	ascites (Yes=1,No=0)
	thickness_spleen (mm)
	grading[Mild (Ⅰ)=1,Moderate (Ⅱ)=2,Severe (Ⅲ)=3]
	b_d_dimer(mg/L)
	p_d_dimer(mg/L)
	inr
	aptt(s)
	pt(s)
	fib(g/L)
	wbc(×109/L)
	rbc(×1012/L)
	b_plt(×109/L)
	p_plt(×109/L)
	hct (%)
	ast(U/L)
	alt(U/L)
	alb(g/L)
	tbil(μ mmol/L)
	bun(mmol/L)
	cer(u mol/L)
	Operation time (min)
	hemorrage(mL)
	pvd(mm)
	pvv(cm/s)
	pvf (ml/min)
	svd(mm)
