# Supplementary material for: Nomogram-based prediction of portal vein system thrombosis formation after splenectomy in patients with hepatolenticular degeneration
Source: Front Med (Lausanne). 2023 Feb 23;10:1103223. doi: 10.3389/fmed.2023.1103223 (PMC9996067; doi:10.3389/fmed.2023.1103223)
Supplement: Supplementary file 3 [file Table_3.XLSX]

## Sheet: Sheet1
group	status	time		Note：	group(1=One site represents portal vein thrombosis (left and right branches and main trunk) or splenic vein thrombosis, or mesenteric thrombosis;3=Three sites: portal vein thrombosis (left and right branches and main trunk) and splenic vein thrombosis + mesenteric thrombosis)
1	0	12			status(1=death;0=alive)
1	0	9			time(months)
1	0	21
1	0	12
1	0	24
1	1	19
1	0	36
1	0	36
1	1	20
1	0	32
1	0	36
1	1	24
1	0	15
1	0	36
1	0	22
1	0	24
1	0	28
1	0	25
1	0	32
1	1	17
1	0	30
1	0	19
1	0	12
1	0	6
1	1	33
1	0	8
1	1	26
1	0	12
1	0	14
1	0	16
1	0	18
1	0	10
1	0	18
1	0	15
1	0	36
1	0	36
1	0	36
1	0	36
1	0	36
1	0	31
1	0	32
1	0	35
1	0	36
1	0	35
1	0	29
3	1	12
3	0	36
3	0	36
3	1	15
3	0	19
3	0	25
3	1	19
3	0	28
3	0	16
3	1	22
3	0	19
3	1	21
3	0	35
3	1	9
3	0	36
3	1	12
3	0	24
3	0	25
3	0	36
