# Supplementary material for: Nomogram-based prediction of portal vein system thrombosis formation after splenectomy in patients with hepatolenticular degeneration
Source: Front Med (Lausanne). 2023 Feb 23;10:1103223. doi: 10.3389/fmed.2023.1103223 (PMC9996067; doi:10.3389/fmed.2023.1103223)
Supplement: Supplementary file 4 [file Table_4.XLSX]

## Sheet: Sheet1
group	status	time	Note：	group(1=One site represents portal vein thrombosis (left and right branches and main trunk) or splenic vein thrombosis, or mesenteric thrombosis;2=Two sites: portal vein thrombosis (left and right branches and main trunk) and splenic vein thrombosis; portal vein thrombosis (left and right branches and main trunk) and mesenteric thrombosis; splenic vein thrombosis and mesenteric thrombosis.
1	0	12		status(1=death;0=alive)
1	0	9		time(months)
1	0	21
1	0	12
1	0	24
1	1	19
1	0	36
1	0	36
1	1	20
1	0	32
1	0	36
1	1	24
1	0	15
1	0	36
1	0	22
1	0	24
1	0	28
1	0	25
1	0	32
1	1	17
1	0	30
1	0	19
1	0	12
1	0	6
1	1	33
1	0	8
1	1	26
1	0	12
1	0	14
1	0	16
1	0	18
1	0	10
1	0	18
1	0	15
1	0	36
1	0	36
1	0	36
1	0	36
1	0	36
1	0	31
1	0	32
1	0	35
1	0	36
1	0	35
1	0	29
2	0	33
2	0	36
2	1	33
2	0	36
2	1	25
2	0	27
2	0	35
2	0	36
2	0	36
2	1	12
2	0	36
2	0	36
2	0	27
2	0	22
2	0	26
2	0	19
2	0	36
2	0	35
2	1	24
2	0	33
2	0	36
2	0	36
2	0	36
2	0	28
2	0	29
2	0	22
2	0	19
2	1	13
2	0	9
2	0	12
2	0	19
2	0	18
2	0	18
2	0	35
2	0	36
2	0	21
2	0	36
2	0	32
2	0	20
