# Supplementary material for: Nomogram-based prediction of portal vein system thrombosis formation after splenectomy in patients with hepatolenticular degeneration
Source: Front Med (Lausanne). 2023 Feb 23;10:1103223. doi: 10.3389/fmed.2023.1103223 (PMC9996067; doi:10.3389/fmed.2023.1103223)
Supplement: Supplementary file 5 [file Table_5.XLSX]

## Sheet: Sheet1
group	status	time	Note：	group(1=PVST;2=NON-PVST)
0	0	36		status(1=death;0=alive)
0	0	33		time(months)
0	0	32
0	1	12
0	0	25
0	0	24
0	0	33
0	0	34
0	0	16
0	0	35
0	0	33
0	0	36
0	0	36
0	0	36
0	0	24
0	0	28
0	0	16
0	0	16
0	0	19
0	0	18
0	0	25
0	0	27
0	0	36
0	0	36
0	0	36
0	0	36
0	1	34
0	0	32
0	0	35
0	0	31
0	0	30
0	0	30
0	0	30
0	0	28
0	0	27
0	0	36
0	0	36
0	0	36
0	0	36
0	1	22
0	0	34
0	0	36
0	0	31
0	0	30
0	1	3
0	0	24
0	0	25
0	0	26
0	0	22
0	0	16
0	0	15
0	0	19
0	0	22
0	0	25
0	1	15
0	0	35
0	0	36
0	0	36
0	0	36
0	0	36
0	0	32
0	0	33
0	1	19
0	0	31
0	0	26
0	0	25
0	0	25
0	0	29
0	0	26
0	0	24
0	0	25
0	0	22
0	0	19
0	0	18
0	0	18
0	1	28
0	0	19
0	0	22
0	0	17
0	0	12
0	0	9
0	0	6
0	0	12
0	0	12
0	0	34
0	0	36
0	0	36
0	0	36
0	0	36
0	0	18
0	0	22
0	0	24
0	0	29
0	0	22
0	0	34
0	0	33
0	0	35
0	1	22
0	0	36
0	0	36
0	0	36
0	0	36
0	0	32
0	0	36
0	0	35
0	0	32
0	0	32
0	1	36
0	0	31
0	0	31
0	0	24
0	0	25
0	0	36
1	0	12
1	0	9
1	0	21
1	0	12
1	0	24
1	1	19
1	0	36
1	0	36
1	1	20
1	0	32
1	0	36
1	1	24
1	0	15
1	0	36
1	0	22
1	0	24
1	0	28
1	0	25
1	0	32
1	1	17
1	0	30
1	0	19
1	0	12
1	0	6
1	1	33
1	0	8
1	1	26
1	0	12
1	0	14
1	0	16
1	0	18
1	0	10
1	0	18
1	0	15
1	0	36
1	0	36
1	0	36
1	0	36
1	0	36
1	0	31
1	0	32
1	0	35
1	0	36
1	0	35
1	0	29
1	0	33
1	0	36
1	1	33
1	0	36
1	1	25
1	0	27
1	0	35
1	0	36
1	0	36
1	1	12
1	0	36
1	0	36
1	0	27
1	0	22
1	0	26
1	0	19
1	0	36
1	0	35
1	1	24
1	0	33
1	0	36
1	0	36
1	0	36
1	0	28
1	0	29
1	0	22
1	0	19
1	1	13
1	0	9
1	0	12
1	0	19
1	0	18
1	0	18
1	0	35
1	0	36
1	0	21
1	0	36
1	0	32
1	0	20
1	1	12
1	0	36
1	0	36
1	1	15
1	0	19
1	0	25
1	1	19
1	0	28
1	0	16
1	1	22
1	0	19
1	1	21
1	0	35
1	1	9
1	0	36
1	1	12
1	0	24
1	0	25
1	0	36
