# Supplementary material for: Nomogram-based prediction of portal vein system thrombosis formation after splenectomy in patients with hepatolenticular degeneration
Source: Front Med (Lausanne). 2023 Feb 23;10:1103223. doi: 10.3389/fmed.2023.1103223 (PMC9996067; doi:10.3389/fmed.2023.1103223)
Supplement: Supplementary file 6 [file Table_6.XLSX]

## Sheet: Sheet1
group	status	time	Note：	group[2=Two sites: portal vein thrombosis (left and right branches and main trunk) and splenic vein thrombosis; portal vein thrombosis (left and right branches and main trunk) and mesenteric thrombosis; splenic vein thrombosis and mesenteric thrombosis.3=Three sites: portal vein thrombosis (left and right branches and main trunk) and splenic vein thrombosis + mesenteric thrombosis.]
2	0	33		status(1=death;0=alive)
2	0	36		time(months)
2	1	33
2	0	36
2	1	25
2	0	27
2	0	35
2	0	36
2	0	36
2	1	12
2	0	36
2	0	36
2	0	27
2	0	22
2	0	26
2	0	19
2	0	36
2	0	35
2	1	24
2	0	33
2	0	36
2	0	36
2	0	36
2	0	28
2	0	29
2	0	22
2	0	19
2	1	13
2	0	9
2	0	12
2	0	19
2	0	18
2	0	18
2	0	35
2	0	36
2	0	21
2	0	36
2	0	32
2	0	20
3	1	12
3	0	36
3	0	36
3	1	15
3	0	19
3	0	25
3	1	19
3	0	28
3	0	16
3	1	22
3	0	19
3	1	21
3	0	35
3	1	9
3	0	36
3	1	12
3	0	24
3	0	25
3	0	36
